# Supplementary material for: LncRNA HABON promoted liver cancer cells survival under hypoxia by inhibiting mPTP opening
Source: Cell Death Discov. 2022 Apr 6;8:171. doi: 10.1038/s41420-022-00917-6 (PMC8986810; doi:10.1038/s41420-022-00917-6)
Supplement: Supplementary file 9 — SUPPLEMENTAL Table 1 [file 41420_2022_917_MOESM9_ESM.xlsx]

## Sheet: Sheet1
Table 1	Primer and siRNA sequence
	Forward	Reverse
HABON	TCCCGTGTGCGTGGCTTTCT	TGCCCCCAGAGTCTGCTTGA
GAPDH	ACCACAGTCCATGCCATCAC	TCCACCACCCTGTTGCTGTA
Actin	CATGTACGTTGCTATCCAGC	CTCCTTAATGTCACGCACGAT
U6	CTCGCTTCGGCAGCACA	AACGCTTCACGAATTTGCGT
siHABON-1	GCUUCCGAUUCUGCCCUU	AAAGGGCAGAAUCGGAAGC
siHABON-2	GGUUUGGUGAUCCUUCUU	AUAGAAGGAUCACCAAACC
